# Supplementary material for: Molecular Cloning and Characterization of SQUAMOSA-Promoter Binding Protein-Like Gene FvSPL10 from Woodland Strawberry (Fragaria vesca)
Source: Plants (Basel). 2019 Sep 11;8(9):342. doi: 10.3390/plants8090342 (PMC6784255; doi:10.3390/plants8090342)
Supplement: Supplementary file 1 [file plants-08-00342-s001.zip › Supplementary Table S1.xlsx]

## Sheet: Sheet1
F3’H-F	TTCCTTACCTTCAGGCGGTTATC	qPCR
F3’H-R	CGAGAGTGGTGTTGGTGGATG	qPCR
DFR-F	AGCCGCCAAGGGACGTTATATTTG	qPCR
DFR-R	CCGGGAGAAAACCCTTTTGACGA	qPCR
ANS-F	GGCTGTGTTTTGTGAGCCACCA	qPCR
ANS-R	CCTTGGAGGAAACTTAGCCGGAGA	qPCR
UGT78D2-F	TTTTGGCGCATTGTGCTGT	qPCR
UGT78D2-R	TCAGCAAACTGCGGAAACG	qPCR
UGT75C1-F	CGGTGTTGGAGAGTGTATCGG	qPCR
UGT75C1-R	TGATCCCCAAAAAATGGCC	qPCR
FUL-F	TTGCAAGATCACAACAATTCGCTTCTC	qPCR
FUL-R	GAGAGTTTGGTTCCGTCAACGACGATG	qPCR
SOC1-F	ATAGGAACATGCTCAATCGAGGAGCTG	qPCR
SOC1-R	TTTCTTGAAGAACAAGGTAACCCAATG	qPCR
AP1-F	AGGGAAAAAATTCTTAGGGCTCAACAG	qPCR
AP1-R	GCGGCGAAGCAGCCAAGGTTGCAGTTG	qPCR
CO-F	TCCATGGAAACTGGTGTTGTGC	qPCR
CO-R	TTGCAGGGTCAGGTTGTTGCTC	qPCR
AGL42-F	TCATGAAACCAGCAATCACGACTCA	qPCR
AGL42-R	AGCCTTTCTTTCTCGGACCTTTCC	qPCR
β-TUBULIN2-F	GAGCCTTACAACGCTACTCTGTCTGTC	qPCR
β-TUBULIN2-R	ACACCAGACATAGTAGCAGAAATCAAG	qPCR
AtFT	TCCATTGGTTGGTGACTGATA	CCCTGGTGCATACACTGTTTG
AtFUL	ATGATGGAACTCCGTTGTCG	TTCATGAGAAATCATTACCAAGATATG
AtLFY	ACAAGACCAGACTGATGCG	CTACCTCCGTTGCCGTTATC
AtAP1	AAAAGGAGAAGGCCATACAGG	TGAGAAAAGGAGATGGCTGATG
AtActin2	TCCCTCAGCACATTCCAGCA	GATCCCATTCATAAAACCCCAGC

## Sheet: Sheet2
Gene	Sequence (5’-3’)	Purpose
FvSPL10	aaagtcgacATGGGCTCGACCTCTCTCA	Transgene
FvSPL10	aaactagtTTAAAGAGACCAATGAATCTGC	Transgene
FvSPL10	ATGGGCTCGACCTCTCTCA	Transgenic detection
FvSPL10	TTAAAGAGACCAATGAATCTGCTG	Transgenic detection
FvSPL10	aaagtcgacATGGGCTCGACCTCTCTCA	Prokaryotic expression
FvSPL10	aagcggccgcTTAAAGAGACCAATGAATCTGC	Prokaryotic expression
FvSPL10	CAGATAGATCAGTACTTAAATCCTTCCAAGTCCCAAATATGGCCTTGCTGTAATAATTACTTTTACTGTACTTAGTTAACCAA	EMSA
FvSPL10	TTGGTTAACTAAGTACAGTAAAAGTAATTATTACAGCAAGGCCATATTTGGGACTTGGAAGGATTTAAGTACTGATCTATCTG	EMSA
FvSPL10	CAGATAGATCAAAAATTAAATCCTTCCAAGTCCCAAATATGGCCTTGCTGTAATAATTACTTTTACTAAAATTAGTTAACCAA	EMSA
FvSPL10	TTGGTTAACTAATTTTAGTAAAAGTAATTATTACAGCAAGGCCATATTTGGGACTTGGAAGGATTTAATTTTTGATCTATCTG	EMSA
FvSPL10	atcgccgaccggtaggcctATGGGCTCGACCTCTCTCA	Luciferase assay (pBD)
FvSPL10	gaaaccagagttaaaggcctTTAAAGAGACCAATGAATCTGC	Luciferase assay (pBD)
FvSPL10	tgcccaaattcgcgaccggtATGGGCTCGACCTCTCTCA	Luciferase assay (pEAQ)
FvSPL10	aaaacccgggTTAAAGAGACCAATGAATCTGC	Luciferase assay (pEAQ)
pFvAP1	tatagggcgaattgggtaccGATTATGAGTTCGACTCACGAAGTTG	Luciferase assay (0800)
pFvAP1	gtttttggcgtcttccatggATTGATGATAAATATTTCTACCTGAATC	Luciferase assay (0800)
AtFUL	ATGATGGAACTCCGTTGTCG	qPCR
AtFUL	TTCATGAGAAATCATTACCAAGATATG	qPCR
AtCO	TCCATGGAAACTGGTGTTGTGC	qPCR
AtCO	TTGCAGGGTCAGGTTGTTGCTC	qPCR
AtAGL42	TCATGAAACCAGCAATCACGACTCA	qPCR
AtAGL42	AGCCTTTCTTTCTCGGACCTTTCC	qPCR
AtLFY	ACAAGACCAGACTGATGCG	qPCR
AtLFY	CTACCTCCGTTGCCGTTATC	qPCR
AtAP1	AAAAGGAGAAGGCCATACAGG	qPCR
AtAP1	TGAGAAAAGGAGATGGCTGATG	qPCR
AT-β-TUBULIN2	GAGCCTTACAACGCTACTCTGTCTGTC	qPCR
At-β-TUBULIN2	ACACCAGACATAGTAGCAGAAATCAAG	qPCR
